# Supplementary material for: A WAO - ARIA - GA²LEN consensus document on molecular-based allergy diagnostics
Source: World Allergy Organ J. 2013 Oct 3;6(1):17. doi: 10.1186/1939-4551-6-17 (PMC3874689; doi:10.1186/1939-4551-6-17)
Supplement: Additional file 1: Table S1 — Common cross-reacting protein families. [file 1939-4551-6-17-S1.ods]

## Sheet: Sheet1
Table S1: Common cross-reacting protein families
Storage protein
• Allergens found in nuts and seeds (e.g. Ara h 2)
• Stable to heat and digestion, also causing reactions to cooked foods
• Often associated with systemic and more severe reactions in addition to OAS
• In general low degree of cross-reactivity between species of this family
LTP (non-specific Lipid Transfer Protein, nsLTP)
• Allergens found in fruits, vegetables, nuts, and pollen (e.g. Pru p 3)
• Stable to heat and digestion, also causing reactions to cooked foods
• Often associated with systemic and more severe reactions, in addition to OAS, at least in southern Europé
• The degree of cross-reactivity between species of this family varies
Tropomyosin
• Allergens found in crustaceans (e.g., shrimp, crab, etc), mites, cockroaches, and nematodes (e.g. Pen m 1)
• Stable to heat and digestion, also causing reactions to cooked foods
• As food allergen, often associated with systemic and more severe reactions, in addition to OAS
• High degree of cross-reactivity between species of this family
Lipocalin
• Allergens components found in furry animals (e.g. Can f 1)
• The degree of cross-reactivity between species of this family varies
Parvalbumin
• Allergen found in fish and amphibians (e.g. Gad c 1)
• Stable to heat and digestion, also causing reactions to cooked foods
• Often associated with systemic and more severe reactions, in addition to OAS
• High degree of cross-reactivity
Serum albumin
• Allergen components found in animals (e.g, cow’s milk, blood, beef and epithelia) (e.g. Fel d 2)
• fairly sensitive to heat and digestion
• Clinical food reaction is rare (e.g., the so called cat-pork syndrome)
• High degree of serological cross-reactivity between species of this family, clinical relevance is unknown
PR-10 protein, Bet v 1 homologue
• Allergen components found in pollens, fruits, vegetables, and nuts (e.g. Bet v 1)
• Most PR-10 proteins are sensitive to heat and digestion and cooked foods are often tolerated
• Often associated with local symptoms such as OAS
• The degree of cross-reactivity between species of this family varies
Polcalcin (Calcium-binding proteins)
• Allergens found in weed, tree, and grass pollens (not in foods), (e.g. Bet v 4)
• High degree of cross-reactivity between species of this family
Profilin
• Allergens found in foods from plant origin, latex, grass, weed, and tree pollens (e.g. Phl p 12)
• Proteins sensitive to heat and digestion and cooked foods are often tolerated
• Seldom associated with clinical symptoms but may cause local and even severe reactions in some patients
• High degree of cross-reactivity between species of this family
CCD (Cross-reactive Carbohydrate Determinants, not proteins)
• Carbohydrate chains found in pollen, plant foods, insects, and venoms (e.g. MUXF3)
• A marker for sensitization to CCD across species
• Rarely causes allergic reactions, but may produce positive in-vitro test results to CCD-containing allergens
• Very high degree of cross-reactivity
Key: CCD = Cross-reactive Carbohydrate Determinant; LTP = Lipid Transfer Protein;
OAS = Oral Allergy Syndrome; PR-10 = Pathogenesis-related 10 protein.
