# Supplementary material for: A WAO - ARIA - GA²LEN consensus document on molecular-based allergy diagnostics
Source: World Allergy Organ J. 2013 Oct 3;6(1):17. doi: 10.1186/1939-4551-6-17 (PMC3874689; doi:10.1186/1939-4551-6-17)
Supplement: Additional file 2: Table S2 — Commercially available allergen molecules for in vitro sIgE testing from three providers (ThermoFisher, Siemens and Hycor). [file 1939-4551-6-17-S2.ods]

## Sheet: Sheet1
	Table S2: Commercially available allergen molecules for in vitro sIgE testing from three providers (ThermoFisher, Siemens and Hycor)
	MOLECULE	SOURCE	PROTEIN FAMILY/FUNCTION	PROVIDER		MOLECULE	SOURCE	PROTEIN FAMILY/FUNCTION	PROVIDER
	FOOD ALLERGENS					AEROALLERGENS
	Gal d 1	Egg white	Ovomucoid	A,B,C		Cyn d 1	Bermuda	Grass group 1	A
	Gal d 2	Egg white	Ovalbumin	A,B,C		Phl p 1	Timothy	Grass group 1	A,C
	Gal d 3	Egg white	Conalbumin/Ovotransferrin	A		Phl p 2	Timothy	Grass group 2	A
	Gal d 4	Egg	Lysozyme	A		Phl p 4	Timothy	Berberine bridge enzyme	A
	Gal d 5	Egg yolk/chicken	Livetin/Serum Albumin	A		Phl p 5	Timothy	Grass group 5	A,C
	Bos d 4	Cow's milk	Alpha-lactalbumin	A,B,C		Phl p 6	Timothy	Grass group 6	A
	Bos d 5	Cow's milk	Beta-lactoglobulin	A,B,C		Phl p 7	Timothy	Polcalcin	A,C
	Bos d 6	Cow's milk and meat	Serum Albumin	A		Phl p 11	Timothy	Trypsin inhibitor	A
	Bos d 8	Cow's milk	Casein	A,B,C		Phl p 12	Timothy	Profilin	A,C
	Bos d Lactoferrin	Cow's milk	Transferrin	A
						Aln g 1	Alder	PR-10	A
	Cyp c 1	Carp	Parvalbumin	A		Bet v 1	Birch	PR-10	A,B,C
	Gad c 1	Cod	Parvalbumin	A		Bet v 2	Birch	Profilin	A,B,C
	Pen a 1	Shrimp	Tropomyosin	A		Bet v 4	Birch	Polcalcin	A
	Pen m 1	Shrimp	Tropomyosin	A,B		Bet v 6	Birch	Isoflavone reductases	A
	Pen m 2	Shrimp	Arginine kinase	A		Cor a 1.0101	Hazel	PR-10	A
	Pen m 4	Shrimp	Sacroplasmic Calcium binding protein	A		Cry j 1	Japanese cedar	Pectate lyase	A
						Cup a 1	Cypress	Pectate lyase	A
	Ana o 2	Cashew nut	Storage protein, 11S globulin	A		Ole e 1	Olive	Trypsin inhibitor	A,B
	Ber e 1	Brazil nut	Storage protein, 2S albumin	A		Ole e 7	Olive	LTP	A
	Cor a 1.0401	Hazelnut	PR-10	A		Ole e 9	Olive	Glucanase	A
	Cor a 8	Hazelnut	LTP	A		Pla a 1	Plane	Invertase Inhibitor	A
	Cor a 9	Hazelnut	Storage protein, 11S globulin	A		Pla a 2	Plane	Polygalacturonases	A
	Cor a 14	Hazelnut	Storage protein, 2S albumin			Pla a 3	Plane	LTP	A
	Jug r 1	Walnut	Storage protein, 2S albumin	A
	Jug r 2	Walnut	Storage protein, 7S globulin	A		Amb a 1	Ragweed	Pectate lyase	A
	Jug r 3	Walnut	LTP	A		Art v 1	Mugwort	Defensin	A,B
	Ses i 1	Sesame	Storage protein, 2S albumin	A		Art v 3	Mugwort	LTP	A
	Ara h 1	Peanut	Storage protein, 7S globulin	A		Che a 1	Goosefoot	Trypsin Inhibitor	A
	Ara h 2	Peanut	Storage protein, 2S albumin	A		Mer a 1	Mercury	Profilin	A
	Ara h 3	Peanut	Storage protein, 11S globulin	A		Par j 2	Wall pellitory	LTP	A
	Ara h 6	Peanut	Storage protein, 2S albumin	A		Pla l 1	Plantain	Pectate lyase	A
	Ara h 8	Peanut	PR-10	A		Sal k 1	Saltwort	Pectin methylesterase	A
	Ara h 9	Peanut	LTP	A
	Gly m 4	Soy bean	PR-10	A		Can f 1	Dog	Lipocalin	A,B
	Gly m 5	Soy bean	Storage protein, Beta-conglycinin	A		Can f 2	Dog	Lipocalin	A
	Gly m 6	Soy bean	Storage protein, Glycinin	A		Can f 3	Dog	Serum Albumin	A,B
						Can f 5	Dog	Arginine esterase/kallikrein	A
	Fag e 2	Buckwheat	Storage protein, 2S albumin	A		Equ c 1	Horse	Lipocalin	A
	Tri a 14	Wheat	LTP	A		Equ c 3	Horse	Serum Albumin	A
	Tri a 19	Wheat	Omega-5 gliadin	A		Fel d 1	Cat	Uteroglobin	A,B
	Tri a Gliadin	Wheat	Gliadin	A,B		Fel d 2	Cat	Serum Albumin	A,B
	Tri a aA_TI	Wheat	Alpha-Amylase / Trypsin Inhibitor	A		Fel d 4	Cat	Lipocalin	A
						Mus m 1	Mouse	Lipocalin	A
	Act d 1	Kiwi	Cysteine protease	A		Sus s PSA	Swine	Serum Albumin	A,B
	Act d 2	Kiwi	Thaumatin-like protein	A
	Act d 5	Kiwi	Kiwellin	A		Alt a 1	Aspergillus fumigatus	Acidic glycoprotein	A
	Act d 8	Kiwi	PR-10	A		Alt a 6	Aspergillus fumigatus	Enolase	A
	Dau c 1	Carrot	PR-10	A		Asp f 1	Aspergillus fumigatus	Mitogillin family	A
	Api g 1	Celery	PR-10	A		Asp f 2	Aspergillus fumigatus	Fibrinogen Binding Proteins	A
	Mal d 1	Apple	PR-10	A,B		Asp f 3	Aspergillus fumigatus	Peroxysomal protein	A
	Mal d 4	Apple	Profilin	A,B		Asp f 4	Aspergillus fumigatus	Unknown	A
	Pru av 1	Cherry	PR-10	B		Asp f 6	Aspergillus fumigatus	Mn superoxide dismutase	A
	Pru av 3	Cherry	LTP	B		Asp r 1	Aspergillus repens	Mitogillin family	B
	Pru av 4	Cherry	Profilin	B		Asp o 2	Aspergillus oryzae	Alpha-amylase	A,B
	Pru p 1	Peach	PR-10	A		Cla h 8	Cladosporium	Mannitol dehydrogenase	A
	Pru p 3	Peach	LTP	A,B
	Pru p 4	Peach	Profilin	A		Blo t 5	Blomia	Group 5 mite allergen	A
						Der f 1	Dermatophagoides	Cysteine protease	A,B
	OTHERS ALLERGENS					Der f 2	Dermatophagoides	NPC2 family	A,B
						Der p 1	Dermatophagoides	Cysteine protease	A,B
	Api m 1	Honey bee	Phospholipase A2	A		Der p 2	Dermatophagoides	NPC2 family	A,B
	Api m 4	Honey bee	Melittin	A		Der p 10	Dermatophagoides	Tropomyosin	A
	Pol d 5	Paper wasp	Antigen 5	A		Lep d 2	Lepidoglyphus	NPC2 family	A
	Ves v 1	Common wasp	Phospholipase A1	A
	Ves v 5	Common wasp	Antigen 5	A		Bla g 1	Cockroach	Cockroach group 1	A
	Ani s 1	Anisakis	Serine protease inhibitor	A		Bla g 2	Cockroach	Aspartic protease	A
	Ani s 3	Anisakis	Tropomyosin	A		Bla g 5	Cockroach	Glutathione S-transferase	A
	Hev b 1	Latex	Rubber elongation factor	A,C		Bla g 7	Cockroach	Tropomyosin	A
	Hev b 3	Latex	Small rubber particle protein	A
	Hev b 5	Latex	Acidic protein	A,C
	Hev b 6.01	Latex	Prohevein	A
	Hev b 6.02	Latex	Hevein	A,C
	Hev b 8	Latex	Profilin	A
	Hev b 9	Latex	Glycolytic Enzyme	A
	Hev b 11	Latex	Chitinases	A
	MUXF3	Bromelain	CCD marker	A,B
	Ana c 2	Pineapple	CCD marker	A,B
	Arm r HRP	Horse raddish	CCD marker	B		A = Thermo Fisher Scientific
	Cuc p AscO	Zucchini	CCD marker	B		B = Siemens
	Alpha-Gal -1,3 tyroglobulin Bovine		Alpha-Gal marker	A		C = HYCOR
	The colors in Additional file 2: Table S2. match the colors outlined in Additional file 1: Table S1.
